# Supplementary material for: Control of telomerase recruitment and end protection by independent shelterin components
Source: Nat Commun. 2026 Jan 15;17:1733. doi: 10.1038/s41467-026-68433-0 (PMC12913867; doi:10.1038/s41467-026-68433-0)
Supplement: Supplementary file 4 — Source data [file 41467_2026_68433_MOESM4_ESM.xlsx]

## Sheet: Figure1 b,c,d
Figure 1B	Cells	Experiment	no. nuclei	Total no. nuclei	% Cells with > 5 Mut-Telo	Average %
	TERTwt	1	120	345	0	0
		2	115		0
		3	110		0
	TERTwt +mutTR	1	60	278	16.6667	12.9274
		2	113		9.73451
		3	105		12.381
	TERTwt +mutTR +DOX	1	92	287	82.6087	79.1932
		2	114		77.193
		3	81		77.7778
	TERT-/-mutTR +DOX	1	110	289	0	0
		2	87		0
		3	92		0
Figure 1C	No. chromosomes	No. telomeres	Telomeres with 47A signal	% telomeric with47A
	mESCs_mutTR NO DOX				Repeats
	65	256	25	9.76562	1
	40	160	7	4.375
	46	180	0	0
	50	200	5	2.5
	34	136	0	0
	235	932	37	3.32812
	25	98	0	0	2
	28	112	0	0
	47	184	21	11.413
	46	184	7	3.80435
	146	578	65	3.80435
	46	180	5	2.8	3
	29	116	0	0
	40	160	16	10
	44	176	43	24.4318
	159	632	64	9.30795
	mESCs_mutTR + DOX
	58	232	95	40.9483	1
	23	92	20	21.7391
	23	91	24	26.3736
	23	91	30	32.967
	46	184	52	28.2609
	173	690	221	30.0578
	28	112	32	28.5714	2
	40	160	59	36.875
	16	64	13	20.3125
	45	160	65	40.625
	129	496	390	31.596
	41	164	36	21.9512	3
	23	92	8	8.69565
	58	224	90	40.1786
	39	156	58	37.1795
	161	636	192	27.0012
		DOT blot intensity MUT/TELC
Figure1D	TERTWT	TERTWT +mutTR	TERTWT +mutTR +dox	TERT-/- +mutTR +dox	repeats
	0.0252322	0.105938	0.359386	0.0452384	1
	0.0167599	0.0673077	0.41522	0.0366973	2
	0.0145977	0.0637338	0.396014	0.0301463	3
	0.0349186	0.0689682	0.492915	0.0454608	4

## Sheet: figure2 a,b,c,d,I
FIGURE 2A	Cells	Experiment	no. nuclei	Total no. nuclei	% Cells with > 5 Mut-Telo	Average %
	TPP1wt +mutTR	1	71	277	14.0845	13.9575
		2	91		16.4835
		3	115		11.3043
	TPP1wt +mutTR +DOX	1	79	356	89.8734	81.5477
		2	194		78.866
		3	83		75.9036
	TPP1-/-mutTR +DOX	1	115	313	0	0
		2	110		0
		3	88		0
FIGURE 2B	Cells	Experiment	no. nuclei	Total no. nuclei	% Cells with > 5 Mut-Telo	Average %
	POT1A dTAG +mutTR +DOX	1	100	287	80	79.7604
		2	84		84.5238
		3	103		74.7573
	POT1A dTAG +mutTR +DOX + DTAG	1	110	325	77.2727	83.6537
		2	91		89.011
		3	124		84.6774
	POT1B-/-POT1AdTAGmutTR +DOX	1	70	258	78.5714	77.6359
		2	113		74.3363
		3	75		80
	POT1B-/-POT1AdTAGmutTR +DOX +dTAG	1	126	344	79.3651	82.3867
		2	90		88.8889
		3	128		78.9062
FIGURE 2C	DOT blot intensity MUT/TELC			REPEAT
	TPP1WT +mutTR	TPP1WT+mutTR +dox	TPP1KO +mutTR +dox
	0.108005	0.499988	0.0451172	1
	0.0650468	0.456488	0.0450792	2
	0.0779689	0.515212	0.0554104	3
FIGURE 2D	DOT blot intensity MUT/TELC				REPEAT
	WT +mutTR	TWT+mutTR +dox	POT1BKO POT1AdTAG +mutTR +dox	POT1BKO POT1AdTAG +mutTR +dox +dTAG
	0.106146	0.499323	1.2832	1.16731	1
	0.103351	0.461572	1.11729	1.03782	2
FIGURE 2I	Cells	Experiment	no. nuclei	Total no. nuclei	% Cells with > 5 Mut-Telo	Average %
	TPP1wt +mutTR +DOX	1	79	356	89.8734	81.5477
		2	194		78.866
		3	83		75.9036
	TPP1-/-mutTR+ EV+DOX	1	40	176	0	0
		2	70		0
		3	66		0
	TPP1-/-mutTR+ OB-domain+DOX	1	115	210	0	0
		2	40		0
		3	55		0
	TPP1-/- +TPP1+DOX	1	29	195	79.3103	82.3514
		2	92		82.6087
		3	74		85.1351
	TPP-/- + TPP1∆RD+DOX	1	65	222	76.9231	76.3912
		2	73		80.8219
		3	84		71.4286
	TPP-/- + TPP1∆TIN2+DOX	1	76	301	0	0
		2	115		0
		3	110		0

## Sheet: Slot blots and westerns FIG2
Fig 2g	Western blot to confirm the expression of varients of TPP1 in TPP1-/- mESCs
Figure 2h

## Sheet: Figure 3 c,d,g 
Figure 3c	Cells	Experiment	no. nuclei	total no. nuclei	53BP/TERF1 colocalization >5	% 53BP1 TIFs	Average %
	TPP1 -/- POT1AdTAG	1	108	239	4	3.7037	3.15642
		2	76		3	3.94737
		3	55		1	1.81818
	TPP1-/- POT1AdTAG +dTAG-13	1	85	225	31	36.4706	29.1198
		2	90		26	28.8889
		3	50		11	22
	POT1AdTAG	1	77	214	0	0	5.34471
		2	67		5	7.46269
		3	70		6	8.57143
	POT1AdTAG +dTAG-13	1	196	387	46	23.4694	20.0201
		2	108		20	18.5185
		3	83		15	18.0723
	POT1B-/-POT1AdTAG	1	125	299	16	12.8	9.70526
		2	114		11	9.64912
		3	60		4	6.66667
	POT1B-/-POT1AdTAG +dTAG-13	1	126	316	112	88.8889	89.4234
		2	108		91	84.2593
		3	82		78	95.122
Figure 3d	Cells	Experiment	no. nuclei	total no. nuclei	53BP/TERF1 colocalization >5	% 53BP1 TIFs	Average %
	POT1AdTAG+dTAG-13	1	188	404	28	14.8936	15.2749
		2	100		18	18
		3	116		15	12.931
	POT1AdTAG +dTAG-13 +1𝑢M ATRi	1	154	372	5	3.24675	4.14036
		2	109		5	4.58716
		3	109		5	4.58716
	POT1B-/-POT1AdTAG +dTAG-13	1	123	606	84	68.2927	77.6139
		2	206		159	77.1845
		3	277		242	87.3646
	POT1B-/-POT1AdTAG +dTAG-13 +1𝑢M ATRi	1	131	496	21	16.0305	8.9925
		2	182		6	3.2967
		3	183		14	7.65027
Figure 3g	No. chromosomes	Fusion/meta phase	% fusion	Repeats		No. chromosomes	Fusion/meta phase	% fusion	Repeats
	mESCs					TPP1-/-
	44	1	2.27273	1		38	0	0	1
	41	0	0			38	0	0
	41	0	0			90	0	0
	28	0	0			38	0	0
	40	0	0			37	0	0
	22	0	0			73	2	2.73973
	216	1	0.00462963			314	2	0.00636943
	40	0	0	2		37	2	5.40541	2
	40	0	0			37	1	2.7027
	38	0	0			113	0	0
	22	0	0			72	0	0
	25	0	0			38	0	0
	165	0	0			297	3	0.010101
	16	0	0	3		38	1	2.63158	3
	30	0	0			34	0	0
	31	0	0			41	1	2.43902
	27	0	0			34	0	0
	104	0	0			38	0	0
						35	0	0
						36	0	0
						35	1	2.85714
						68	1	1.47059
						38	0	0
						38	0	0
						38	1	2.63158
						21	1	4.7619
						494	6	0.0121457
	No. chromosomes	Fusion/meta phase	% fusion	Repeats		No. chromosomes	Fusion/meta phase	% fusion	Repeats
	POT1AdTAG					POT1AdTAG +dTAG 13
	22	0	0	1		14	0	0	1
	52	0	0			12	0	0
	30	0	0			18	0	0
	25	0	0			39	0	0
	20	0	0			32	0	0
	30	0	0			28	0	0
	18	0	0			37	0	0
	34	0	0			25	0	0
	42	0	0			36	0	0
	31	0	0			38	0	0
	29	0	0			18	0	0
	26	0	0			14	0	0
	30	0	0			29	0	0
	33	0	0			20	0	0
	27	0	0			25	0	0
	37	0	0			10	0	0
	28	0	0			17	0	0
	34	0	0			24	0	0
	28	0	0			22	0	0
	28	0	0			28	0	0
	36	0	0			32	0	0
	56	0	0			26	0	0
	29	0	0			73	0	0
	28	0	0			40	0	0
	39	0	0			24	0	0
	20	0	0			28	0	0
	28	0	0			31	0	0
	36	0	0			8	0	0
	68	0	0			20	0	0
	58	0	0			38	0	0
	25	0	0			30	0	0
	24	0	0			19	0	0
	27	0	0			20	0	0
	22	0	0			32	0	0
	50	0	0			40	0	0
	22	0	0			39	0	0
	28	0	0			38	0	0
	32	0	0			1024	0	0
	31	0	0			39	0	0	2
	27	0	0			75	0	0
	31	0	0			115	0	0
	68	0	0			59	0	0
	31	0	0			74	0	0
	24	0	0			38	1	2.63158
	22	0	0			38	0	0
	29	0	0			40	0	0
	33	0	0			38	0	0
	47	0	0			40	0	0
	28	0	0			75	0	0
	40	0	0			77	0	0
	51	0	0			76	0	0
	81	0	0			39	0	0
	1775	0	0			40	0	0
	40	0	0	2		38	0	0
	39	1	2.5641			39	0	0
	37	0	0			38	0	0
	35	0	0			978	1	0.102249
	39	0	0			40	0	0	3
	35	0	0			41	0	0
	39	0	0			40	1	2.5
	38	0	0			39	0	0
	38	0	0			22	0	0
	37	0	0			39	0	0
	36	0	0			221	1	0.452489
	35	0	0
	40	0	0
	39	0	0
	527	1	0.189753
	33	0	0	3
	40	0	0
	38	1	2.63158
	41	0	0
	30	0	0
	45	0	0
	227	1	0.440529
	No. chromosomes	Fusion/meta phase	% fusion	Repeats		No. chromosomes	Fusion/meta phase	% fusion	Repeats			No. chromosomes	Fusion/meta phase	% fusion	Repeats
	POT1B-/-POT1AdTAG					POT1B-/-POT1AdTAG +dTAG-13						POT1B-/-POT1AdTAG +dTAG-13 +ATRi 1uM
	40	0	0	1		26	1	3.84615	1			103	1	0.970874	1
	40	0	0			46	1	2.17391				38	1	2.63158
	39	0	0			36	3	8.33333				37	1	2.7027
	41	0	0			40	2	5				39	0	0
	40	0	0			37	2	5.40541				41	1	2.43902
	42	0	0			37	1	2.7027				37	0	0
	40	0	0			61	1	1.63934				39	0	0
	39	1	2.5641			41	0	0				40	0	0
	38	0	0			33	2	6.06061				75	0	0
	39	0	0			39	0	0				40	0	0
	41	0	0			46	1	2.17391				489	4	0.817996
	40	0	0			41	5	12.1951							2
	479	1	0.208768			32	6	18.75				32	1	3.125
	40	0	0	2		29	2	6.89655				39	0	0
	41	0	0			38	1	2.63158				19	1	5.26316
	40	1	2.5			49	2	4.08163				17	1	5.88235
	39	0	0			40	1	2.5				23	0	0
	22	0	0			40	0	0				41	3	7.31707
	39	0	0			711	31	4.36006				71	0	0
	221	1	0.452489			41	6	14.6341	2			40	0	0
	41	0	0	3		38	2	5.26316				35	0	0
	37	0	0			29	0	0				41	0	0
	41	0	0			41	2	4.87805				54	0	0
	42	0	0			41	6	14.6341				32	0	0
	42	0	0			190	16	8.42105				34	0	0
	117	0	0			22	4	18.1818	3			62	0	0
	68	0	0			33	1	3.0303				44	0	0
	41	0	0			41	1	2.43902				67	2	2.98507
	42	1	2.38095			30	1	3.33333				26	0	0
	42	0	0			31	2	6.45161				19	0	0
	41	1	2.43902			29	0	0				75	0	0
	39	0	0			39	0	0				26	0	0
	42	1	2.38095			39	0	0				27	0	0
	56	1	1.78571			40	1	2.5				37	2	5.40541
	40	1	2.5			18	0	0				30	0	0
	19	0	0			29	3	10.3448				25	0	0
	45	0	0			25	1	4				19	0	0
	32	0	0			30	1	3.33333				20	0	0
	24	0	0			39	1	2.5641				11	0	0
	17	0	0			30	3	10				13	0	0
	33	0	0			37	3	8.10811				10	0	0
	30	0	0			38	3	7.89474				8	0	0
	39	0	0			15	1	6.66667				32	0	0
	41	1	2.43902			27	2	7.40741				35	0	0
	30	0	0			31	0	0				13	0	0
	1041	6	0.576369			37	0	0				26	0	0
	38	0	0	4		36	2	5.55556				40	1	2.5
	21	0	0			34	2	5.88235				1143	11	0.96238
	31	0	0			38	0	0				36	0	0	3
	123	0	0			42	1	2.38095				39	0	0
	25	0	0			105	5	4.7619				42	0	0
	58	0	0			72	3	4.16667				42	0	0
	33	0	0			47	3	6.38298				39	0	0
	42	0	0			1034	44	4.25532				41	0	0
	20	0	0			27	3	11.1111	4			110	1	0.909091
	38	0	0			9	0	0				46	0	0
	62	0	0			9	1	11.1111				38	2	5.26316
	48	0	0			22	0	0				79	0	0
	94	0	0			10	2	20				74	0	0
	30	1	3.33333			12	1	8.33333				39	0	0
	58	0	0			9	1	11.1111				77	0	0
	42	0	0			12	0	0				40	0	0
	30	0	0			19	0	0				119	0	0
	36	0	0			16	2	12.5				76	0	0
	42	0	0			20	0	0				39	1	2.5641
	19	0	0			10	2	20				53	0	0
	35	0	0			43	1	2.32558				80	0	0
	42	0	0			7	1	14.2857				1109	4	0.360685
	39	0	0			8	0	0
	44	0	0			31	0	0
	39	0	0			14	1	7.14286
	70	0	0			29	1	3.44828
	40	0	0			14	0	0
	45	0	0			25	0	0
	1244	1	0.0803859			39	0	0
						11	0	0
						31	2	6.45161
						37	2	5.40541
						12	2	16.6667
						24	0	0
						15	4	26.6667
						21	2	9.52381
						47	4	8.51064
						17	0	0
						14	0	0
						39	2	5.12821
						27	0	0
						16	0	0
						19	5	26.3158
						19	2	10.5263
						22	2	9.09091
						21	0	0
						23	2	8.69565
						36	0	0
						24	0	0
						860	45	5.23256

## Sheet: figure 4 e
Figure 4E	POT1B-/- POT1AdTAG
	Cells	Experiment	no. nuclei	total no. nuclei	53BP/TERF1 colocalization >5	% 53BP1 TIFs	Average %
	dTAG-13 +EV	1	171	376	135	78.9474	84.7561
		2	122		111	90.9836
		3	83		70	84.3373
	dTAG-13 +POT1A	1	148	422	6	4.05405	6.12365
		2	158		9	5.6962
		3	116		10	8.62069
	dTAG-13 +POT1A∆TPP1	1	206	408	30	14.5631	8.73454
		2	93		4	4.30108
		3	109		8	7.33945
	dTAG-13 +POT1A∆HOLE	1	132	394	33	25	27.9891
		2	133		31	23.3083
		3	129		46	35.6589
	dTAG-13 +POT1B	1	146	383	40	27.3973	29.922
		2	145		40	27.5862
		3	92		32	34.7826
	dTAG-13 +POT1A∆OB	1	127	432	111	87.4016	88.8499
		2	134		128	95.5224
		3	171		143	83.6257
	dTAG-13 +POT1AOB1+OB2	1	126	391	111	88.0952	83.3702
		2	137		116	84.6715
		3	128		99	77.3438

## Sheet: Suppl 4b
	Cells	Experiment	no. nuclei	total no. nuclei	RPA/TERF1 colocalization >5	% RPA TIFs	Average %
	POT1AdTAG	1	177	465	0	0	4.82635
		2	98		8	8.16327
		3	190		12	6.31579
	POT1AdTAG +dTAG-13	1	180	464	28	15.5556	13.1909
		2	104		14	13.4615
		3	180		19	10.5556
	POT1B-/-POT1AdTAG	1	183	480	5	2.73224	8.68086
		2	114		11	9.64912
		3	183		25	13.6612
	POT1B-/-POT1AdTAG +dTAG-13	1	79	243	62	78.481	74.1623
		2	85		60	70.5882
		3	79		58	73.4177

## Sheet: Guide RNA SEQ and Primers
Oligo	Sequence
| gRNA_mACD1_1	5' ACACTGTCAAGTCCACGAAC
| gRNA_mACD1_2	5' GAAGTATCACGATGCCTCTC
| Screen primer mACD1 FW1	5' GCTAGGTCAGTCAGCAGGAC
| Screen primer mACD1 RV1	5' AAAGCCACCCCAAACACTCA
| Screen primer mACD1 RV2	5' GTTACCGGGGAAACCCCTAC
| gRNA_mPOT1a	5'AGTTTTTAGCTTCACTCCTC
| gRNA_mPOT1a	5'AGGTTAACTTCACATTTGTC
| Screen primer mPOT1a FW1	5'ACGTGGTTCAGCGTATTCAGT
| Screen primer mPOT1a RV1	5'AGCTGACAGGTCAGGTCGTA
| Screen primer mPOT1a FW2	5'TGTTTCCCAGATTATTGCTCAGTTG
| gRNA_mPOT1a_1 KI	5'TTACATTAGTGCTAATCCAA
| gRNA_mPOT1a_2 KI	5' TTTTCATCAAACAATGTCTT
| Screen primer mPOT1a FW1 KI	5' ACATGAGCCATAAACATGCCAC
| Screen primer mPOT1a RV1 KI	5' TCAACTGCTAGCACATACAGGT
| gRNA_mPOT1b	5' GTTCCTTTGCTTAAGTACGG
| gRNA_mPOT1b	5' GACATTTGATGGCACCTTAG
| Screen primer mPOT1b FW1	5' CCCAGTAGCACCTTCTACATAC
| Screen primer mPOT1b RV1	5' GGATTGAAAGTGTTCTGAGACCC
| Screen primer mPOT1b RV2	5' AGGTCGTAATACTGCATGGGC

## Sheet: Sequencing data
All sequencing data discussed in this publication have been deposited in NCBI's Gene Expression Omnibus (Edgar et al., 2002) and are accessible through GEO https://www.ncbi.nlm.nih.gov/geo/query/acc.cgi?acc=GSE304164)

## Sheet: Antibodies
	Antibody	Epitope	Host Animal	cat#	Application	dilution
	FLAG -M2	FLAG	mouse	SIGMA-F1804	IF & western	1:1K
	FLAG	FLAG	rabbit	Cell signaling-14793S	IF	1:1K
	cMYC-9E10	MYC	mouse	Santa Cruz-Sc-40	Western	1:500
	MYC	MYC	mouse	Cell signaling-2276	IF	1:1K
	53BP1	53BP1	rabbit	Novus-hB100304	IF	1:1K
	TRF1	TRF1	rat	abcam-ab192629	IF	1:1K
	RPA	RPA2	rabbit	Invirtogen-PA1-23299	IF	1:1K
	TUBULIN	Tubulin	mouse	Millipore Sigma-T5168	Western	1:3K
